# Supplementary material for: COCH-Related Hearing Loss in a French Cohort: Novel Variants and Genotype–Phenotype Correlations
Source: Genes (Basel). 2026 May 21;17(5):588. doi: 10.3390/genes17050588 (PMC13206081; doi:10.3390/genes17050588)
Supplement: Supplementary file 1 [file genes-17-00588-s001.zip]

Archive with 2 entries (2 files):
- Supplementary Table S2 14 05 2026.xlsx
- Supplementary_table S1 _ list of Hearing loss genes panel 14 05 2026.xlsx
