# Supplementary material for: COCH-Related Hearing Loss in a French Cohort: Novel Variants and Genotype–Phenotype Correlations
Source: Genes (Basel). 2026 May 21;17(5):588. doi: 10.3390/genes17050588 (PMC13206081; doi:10.3390/genes17050588)
Supplement: Supplementary file 1 [file genes-17-00588-s001.zip › Supplementary Table S2 14 05 2026.xlsx]

## Sheet: supplementary table S2
F#	G.	Age of onset (y)	Unilateral / Bilateral	Symmetric or Asymmetric	Audiogram form	Degree of hearing loss	HL Severity Left ear	HL Severity Right ear	Stable or Progressive	Vestibular function	Age at walking	CT/MRI inner ear	Extra audiological findings	Molecular	Protein nomenclature
1	M	47	bilateral	asymmetric	Down-sloping	mild	NA	NA	progressive	NA	NA	Normal	Nothing to report	c.151C>T	p.Pro51Ser
1	F	50	bilateral	symmetric	Down-sloping	profound	profound	profound	progressive	bilateral vestibular areflexia	normal	normal	Nothing to report	c.151C>T	p.Pro51Ser
2	F	30	NA	NA	NA	NA	NA	NA	NA	NA	NA	NA	NA	c.203C>G	p.Ala68Gly
2	M	30	NA	NA	NA	NA	NA	NA	NA	NA	NA	NA	NA	c.203C>G	p.Ala68Gly
2	F	36	bilateral	NA	NA	NA	NA	NA	NA	bilateral vestibular areflexia	NA	NA	NA	c.203C>G	p.Ala68Gly
3	M	NA	NA	NA	NA	NA	NA	NA	NA	NA	NA	NA	NA	c.226G>A	p.Ala76Thr
3	M	50	bilateral	NA	NA	NA	NA	NA	progressive	NA	NA	NA	NA	c.226G>A	p.Ala76Thr
3	M	NA	NA	NA	NA	NA	NA	NA	NA	NA	NA	NA	NA	c.226G>A	p.Ala76Thr
3	M	NA	NA	NA	NA	NA	NA	NA	NA	NA	NA	NA	NA	c.226G>A	p.Ala76Thr
3	M	NA	NA	NA	NA	NA	NA	NA	NA	NA	NA	NA	NA	c.226G>A	p.Ala76Thr
3	M	58	bilateral	asymmetric	Down-sloping	profound	profound	profound	progressive	hyporeflexia	no delay	normal	NA	c.226G>A	p.Ala76Thr
3	F	50	bilateral	asymetric	Down-sloping	profound	profound	severe	progressive	bilateral areflexia	no delay	normal	NA	c.226G>A	p.Ala76Thr
3	F	48	bilateral	symmetric	Down-sloping	mild	mild	mild	progressive	unknown, but vertigo	no delay	NA	NA	c.226G>A	p.Ala76Thr
3	F	NA	NA	NA	NA	NA	NA	NA	NA	NA	NA	NA	NA	c.226G>A	p.Ala76Thr
3	F	NA	NA	NA	NA	NA	NA	NA	NA	NA	no delay	NA	NA	c.226G>A	p.Ala76Thr
3	F	35	bilateral	asymetric	Down-sloping	moderate	moderate	near-normal	SUB then stable	areflexia right	no delay	normal	NA	c.226G>A	p.Ala76Thr
3	M	asympto	asympto	asympto	asympto	asympto	asympto	asympto	asympto	asympto	asympto	asympto	asympto	c.226G>A	p.Ala76Thr
4	M	51	bilateral	asymmetric	Down-sloping	severe	NA	NA	progressive	normal	NA	NA	NA	c.226G>A	p.Ala76Thr
4	M	NA	NA	NA	NA	NA	NA	NA	NA	NA	NA	NA	NA	c.226G>A	p.Ala76Thr
4	M	43	bilateral	symmetric	flat	moderate-severe	NA	NA	stable	not measured but no warning signs	18 months	not tested	No tinnitus nor vertigo	c.226G>A	p.Ala76Thr
4	F	45	bilateral	asymmetric	Down-sloping	severe	NA	NA	progressive	not tested	NA	not tested	no vertigo	c.226G>A	p.Ala76Thr
4	M	NA	NA	NA	NA	NA	NA	NA	NA	NA	NA	NA	NA	c.226G>A	p.Ala76Thr
5	F	54	bilateral	symetric	NA	moderate	NA	NA	progressive	not tested	12 months	normal	tinnitus, no vertigo	c.263G>A	p.Gly88Glu
5	F	NA	NA	NA	NA	NA	NA	NA	NA	NA	NA	NA	NA	c.263G>A	p.Gly88Glu
5	M	34	NA	NA	NA	NA	NA	NA	NA	NA	NA	NA	NA	c.263G>A	p.Gly88Glu
6	F	35	bilateral	Symmetric	Down-sloping	severe	NA	NA	stable	hyporeflexia	NA	no inner ear malformation	Nothing to report	c.326T>C	p.Ile109Thr
6	M	43	NA	NA	NA	NA	NA	NA	NA	hyporeflexia vestibular bilateral	NA	vestibular dysplasia	vertigo+tinnitus	c.326T>C	p.Ile109Thr
7	M	36	bilateral	asymmetric	NA	Profound	NA	NA	progressive	NA	NA	NA	tinnitus vertigo	c.326T>C	p.Ile109Thr
7	F	26	bilateral	asymmetric	NA	Profound	NA	NA	progressive	low reactivity vestibular bilateral	12 months	NA	balance disorders , tinnitus	c.326T>C	p.Ile109Thr
7	M	NA	NA	NA	NA	NA	NA	NA	NA	NA	NA	NA	NA	c.326T>C	p.Ile109Thr
8	F	30	bilateral	Symmetric	Down-sloping	severe	severe	severe	progressive	FLUCTUANT	NA	NORMAL	TINNITUS	c.326T>C	p.Ile109Thr
9	M	NA	NA	NA	NA	NA	NA	NA	NA	NA	NA	NA	normal hearing at 9 months	c.362T>C	p.Phe121Ser
9	F	3	bilateral	symmetric	Downward slope, ski-slope in the high frequencies	mild at 17 years	NA	NA	progressive	anormal, bilateral	12m	NA	no tinnitus, no vertigo at 17 years; constant tinnitus at 2020, vertigo attacks at 23 years	c.362T>C	p.Phe121Ser
9	M	4	bilateral	symmetric	Downward slope, ski-slope in the high frequencies	Mild	NA	NA	progressive	normal at 25 years	12months	NA	tinnitus, never vertigo	c.362T>C	p.Phe121Ser
9	F	8	bilateral	symmetric	flat	profound	NA	NA	progressive	anormal, progressive, bilateral	NA	NA	tinnitus permaninternal, vertigo sinsations from 40 years	c.362T>C	p.Phe121Ser
9	M	22	bilateral	symmetric	Downward slope, ski-slope in the high frequencies	mild	NA	NA	progressive	NA	NA	NA	NA	c.362T>C	p.Phe121Ser
9	F	NA	NA	NA	NA	NA	NA	NA	NA	NA	NA	NA	normal hearing at 15 months	c.362T>C	p.Phe121Ser
10	M	20	bilateral	symmetric	flat	mild	mild	mild	NA	NA	NORMAL	NA	tinnitus	c.544A>G	p.Asn182Asp
11	M	55	NA	NA	NA	NA	NA	NA	NA	NA	NA	NA	NA	c.826G>T	p.(Gly276Cys)
11	F	50	bilateral	symmetric	flat	severe	severe	severe	progressive	hyporeflexia right	normal	NA	Tinnitus	c.826G>T	p.(Gly276Cys)
11	M	33	bilateral	asym after sudden hearing loss right	Downward slope	severe	severe	moderate	progressive	normal	normal	NA	NA	c.826G>T	p.(Gly276Cys)
11	F	50	bilateral	Symmetric	Downward slope	moderate	moderate	moderate	progressive	hyporeflexia bilateral	normal	normal	tinnitus + vertigo quotidiins	c.826G>T	p.(Gly276Cys)
12	F	29	bilateral	symmetric	Downward slope	mild	mild	mild	progressive	normal	NA	no inner ear malformation	NA	c.878del	p.Gly293Valfs*6)
12	F	40	bilateral	symmetric	Downward slope	moderate	moderate	moderate	progressive	not tested	normal	normal	tympanoplasty for retraction pocket	c.878del	p.Gly293Valfs*6)
13	M	40	NA	NA	NA	mild	NA	NA	NA	NA	NA	NA	NA	c.1051T>G	p.Cys351Gly
13	F	12	bilateral	symmetric	Downward slope	mild	NA	NA	progressive	NA	NA	NA	tinnitus, suddin hearing loss and no vertigo in 2016	c.1051T>G	p.Cys351Gly
13	F	12	NA	NA	NA	NA	NA	NA	NA	NA	NA	NA	no tinnitus, no vertigo	c.1051T>G	p.Cys351Gly
14	M	43	bilateral	asymmetric	NA	moderate	NA	NA	progressive	associated left vestibular schwannoma	NA	NA	TINNITUS	c.1073G>A	p.Cys358Tyr
15	M	20	bilateral	symmetric	Downward slope	severe	NA	NA	progressive	NA	NA	NA	Tinnitus since age 40 years, no vertigo	c.1101C>G	(p.Asn367Lys)
15	F	10	bilateral	symmetric	ski-slope	mild	NA	NA	progressive	NA	NA	NA	no tinnitus, no vertigo	c.1101C>G	(p.Asn367Lys)
15	F	16	bilateral	symmetric	ski-slope	mild	NA	NA	NA	NA	NA	NA	no tinnitus, no vertigo	c.1101C>G	(p.Asn367Lys)
15	F	17	NA	NA	Downward slope, ski-slope	hearing loss mild tardive	NA	NA	progressive	NA	NA	NA	no vertigo no tinnitus at 19 years	c.1101C>G	p.Asn367Lys)
16	F	24	bilateral	symmetric	Downward slope	severe	NA	NA	progressive	NA	NA	normal	NA	c.1115T>C	p.Ile372Thr
16	M	NA	Bilateral	symmetric	audiogram not reviewed	severe	severe	severe	progressive	not tested	NA	not tested	Nothing to report	c.1115T>C	p.Ile372Thr
16	F	10	bilateral	asymmetric	NA	moderate	moderate	moderate	progressive	not tested	NA	parietal fluid-filled cavity left with subtle high-signal area adjacent to it. Additional image on the outer surface of the right internal carotid artery.	tinnitus+vertigo	c.1115T>C	p.Ile372Thr
17	M	1	bilateral	symmetric	Downward slope	moderate at 9 years	NA	NA	NA	normal	11m	NA	NA	c.1229A>G	p.Gln410Arg
17	F	18	bilateral	symmetric	Downward slope	moderate at severe	NA	NA	stable	not tested	normal	NA	NA	c.1229A>G	p.Gln410Arg
17	F	1	bilateral	symmetric	Downward slope	moderate at 34 years, severe at 65 years	NA	NA	progressive	NA	NA	NA	NA	c.1229A>G	p.Gln410Arg
18	F	40	NA	NA	NA	NA	NA	NA	progressive	NA	NA	NA	vertigo	c.1310T>G	p.Ile437Ser
18	F	NA	NA	NA	Downward slope	NA	NA	NA	NA	NA	NA	NA	NA	c.1310T>G	p.Ile437Ser
18	F	NA	NA	NA	NA	NA	NA	NA	NA	NA	NA	NA	NA	c.1310T>G	p.Ile437Ser
18	F	NA	NA	NA	NA	NA	NA	NA	NA	NA	NA	NA	NA	c.1310T>G	p.Ile437Ser
18	M	NA	NA	NA	NA	NA	NA	NA	NA	NA	NA	NA	NA	c.1310T>G	p.Ile437Ser
19	M	1	bilateral	symmetric	Downward slope	moderate	NA	moderate in 2012	stable	NA	NA	NA	no vertigo	c.1348A>G result not available	p.Ile450Val
19	F	NA	bilateral	asymmetric	NA	mild	NA	NA	NA	deficit vestibular left moderate	NA	NA	vertigo and loss of balance	c.1348A>G	p.Ile450Val
19	F	16	bilateral	asymmetric	NA	mild	NA	moderate in 2012	stable	NA	NA	NA	no vertigo	c.1348A>G result not available	p.Ile450Val
19	M	3	NA	NA	NA	prelingual deafness	NA	NA	NA	NA	NA	NA	NA	c.1348A>G result not available	p.Ile450Val
20	M	4	bilateral	symmetric	Downward slope	severe at 39 years	NA	NA	progressive	NA	NA	NA	NA	c.1624T>C	p.Cys542Arg
20	M	8	bilateral	symmetric	Downward slope	mild at 8 years	NA	NA	progressive	not tested	16m	NA	no tinnitus, no vertigo at 9 years	c.1624T>C	p.Cys542Arg
Supplementary table S2: Individual-level clinical and molecular data for affected patients whenever available.
