# Supplementary material for: COCH-Related Hearing Loss in a French Cohort: Novel Variants and Genotype–Phenotype Correlations
Source: Genes (Basel). 2026 May 21;17(5):588. doi: 10.3390/genes17050588 (PMC13206081; doi:10.3390/genes17050588)
Supplement: Supplementary file 1 [file genes-17-00588-s001.zip › Supplementary_table S1 _ list of Hearing loss genes panel 14 05 2026.xlsx]

## Sheet: 220 genes panel (2)
Supplementary Table S1: List of Hearing loss genes panel
HGNC Gene Symbol (220 genes panel)						HGNC Gene Symbol (110 genes panel)
ABHD12	DNMT1	KDM6A	PDXDC1	TMC2		ABHD12	MRPS2	TPO
ACTG1	DSPP	KIAA1199 (CEMIP)	PDZD7	TMEM126A		ACTB	MT-RNR1	TPRN
ADCY1	EDN3	KITLG	PEX1	TMEM132E		ACTG1	MT-TL1	TRIOBP
AIFM1 (DFNX5)	EDNRB	KMT2D	PEX26	TMIE		ADGRV1	MT-TS1	TRRAP
ALMS1	ELMOD3	LARS2	PEX6	TMPRSS1 (HPN)		ANKRD11	MYH14	TSHZ1
ANKRD11	EPS8	LHFPL5	PEX7	TMPRSS3		ATP1A3	MYH9	TUBB4B
ATP1A3	EPS8L2	LMX1A	PHYH	TMTC2		ATP6V1B2	MYO15A	TWNK
ATP2B2	ERAL1	LONP1	PLCB3	TNC		CCDC50	MYO6	USH1C
ATP6V1B1	ESPN	LOXHD1	PMP22 (=CMT1a)	TPRN		CDH23	MYO7A	USH1G
ATP6V1B2	ESRP1	LRTOMT (COMT2 )	PNPT1	TRIOBP		CISD2	NRPL12	USH2A
BCS1L	ESRRB	MAF	POU3F4	TRPP3 (PKD2L1)		CLPP	OPA1	WFS1
BDP1	EYA1	MARVELD2	POU4F3	TSHZ1		CLRN1	OTOA	WHRN
BSND	EYA4	MCM2	PRKCB	TSPEAR		COCH	OTOF
CABP2	FAM65B (RIPOR2)	MCOLN3	PRORP (KIAA0391)	TUBB4B		COL11A2	OTOG
CACNA1D	FDXR	MET	PRPS1	TWNK		COL2A1	OTOGL
CCDC50	FGF3	MIR96	PTPN11	TXNL4A		DIABLO	P2RX2
CD151	FGFR3	MITF	PTPRQ	TYR		DIAPH1	PAX3
CD164	FOXI1	MPZL2	RAF1	USH1C		DIAPH3	PCDH15
CDC14A	GATA2	MRPS7	RDX	USH1G		EDN3	PDE1C
CDH23	GATA3	MSRB3	ROR1	USH2A		EDNRB	PEX1
CEACAM16	GGPS1	MT-RNR1	RPGR	VEZT		ERAL1	PEX6
CEP78	GIPC3	MT-TE	S1PR2	VPS13B		EYA1	PHYH
CHD7	GJA3	MT-TF	SERPINB6	WBP2		EYA4	PLS1
CIB2	GJB1	MT-TH	SIX1	WFS1		FDXR	POU3F4
CISD2	GJB2	MT-TI	SLC17A8			FGFR3	POU4F3
CLDN14	GJB2	MT-TK	SLC19A2			GAB1	PPIP5K2
CLIC5	GJB3	MT-TL1	SLC22A4			GATA3	PRPS1
CLPP	GJB4	MT-TS1	SLC26A4			GJB1	PTPN11
CLRN1	GJB6	MYH14	SLC26A5			GJB2	PTPRQ
CLRN2	GJB6	MYH7B	SLC29A3			GJB3	REST
COCH	GPR98 (ADGRV1)	MYH9	SLC44A4			GJB4	RIPOR2
COL11A1	GPRASP2	MYO15A	SLC4A11			GJB6	SCD5
COL11A2	GPSM2	MYO1A	SLC52A2			GRAP	SIX1
COL2A1	GRHL1	MYO3A	SLC52A3			GSDME	SLC12A2
COL4A5	GRHL2	MYO6	SLC9A1			HARS2	SLC26A4
COL4A6	GRXCR1	MYO7A	SLC9A3R1			HSD17B4	SLC26A5
COL9A1	GRXCR2	NARS2	SLITRK6			KCNE1	SLC29A3
COL9A2	HARS	NLRP12	SMPX			KCNQ1	SMPX
COL9A3	HARS2	NLRP3	SNAI2			KCNQ4	SOX10
CRYL1	HGF	NPTN	SOX10			KDM6A	SPNS2
CRYM	HOMER2	OPA1	SPTBN5			KITLG	STRC
DCDC2	HSD17B4	OSBPL2	STRC			KMT2D	SYNE4
DFNA5	ILDR1	OTOA	SYNE4			LARS2	TBC1D24
DFNB31 (WHRN)	JAG1	OTOF	TBC1D24			LHFPL5	TBL1XR1
DIABLO (=SMAC)	KARS	OTOG	TBL1XR1			LOXHD1	TECTA
DIAPH1	KCNE1	OTOGL	TECTA			MAF	TIMM8A
DIAPH3	KCNJ10	P2RX2	TIMM8A			MIR96	TMC1
DMXL2	KCNQ1	PAX3	TJP2			MITF	TMIE
DNFB59 (PJVK)	KCNQ4	PCDH15	TMC1			MPZL2	TMPRSS3
